# Supplementary material for: Electrochemical and structural characterization of recombinant respiratory proteins of the acidophilic iron oxidizer Ferrovum sp. PN-J47-F6 suggests adaptations to the acidic pH at protein level
Source: Front Microbiol. 2024 Feb 7;15:1357152. doi: 10.3389/fmicb.2024.1357152 (PMC10879576; doi:10.3389/fmicb.2024.1357152)
Supplement: Supplementary file 9 [file Table_1.xlsx]

## Sheet: Supplementary Table 1A
Electrochemical and structural characterization of recombinant respiratory proteins of the acidophilic iron oxidizer Ferrovum sp. PN-J47-F6 suggests adaptions to the acidic pH at protein level
Sophie R. Ullrich, Helena Fuchs, Charlotte Ashworth-Güth
Supplementary Table 1A: Size of potential window for the complete change between fully oxidized to fully reduced state in CytC-18 and CytC-78 determined spectroelectrochemical measurements
		CytC-18				CytC-78
Potential sweep rate	sweep direction	α-peak	β-peak	γ-peak	average	α-peak	β-peak	γ-peak	average
0.1 mV/s	oxidative	400 mV	340 mV	350 mV	363 mV	270 mV	220 mV	260 mV	250 mV
	reductive	350 mV	320 mV	340 mV	336 mV	300 mV	300 mV	290 mV	296 mV
0.15 mV/s	oxidative	320 mV	302 mV	310 mV	310 mV	264 mV	262 mV	273 mV	266 mV
	reductive	342 mV	276 mV	330 mV	316 mV	296 mV	275 mV	275 mV	282 mV
0.2 mV/s	oxidative	320 mV	320 mV	340 mV	326 mV	300 mV	286 mV	284 mV	290 mV
	reductive	310 mV	290 mV	340 mV	313 mV	304 mV	288 mV	288 mV	293 mV
overall average					327 mV				280 mV

## Sheet: Supplementary Table 1B
Electrochemical and structural characterization of recombinant respiratory proteins of the acidophilic iron oxidizer Ferrovum sp. PN-J47-F6 suggests adaptions to the acidic pH at protein level
Sophie R. Ullrich, Helena Fuchs, Charlotte Ashworth-Güth
Supplementary Table 1B: Em values calculated from the inflictions points of the oxidative and reductive sweeps at different potential sweep artes and for the α-, β- and γ-peak
		CytC-18					CytC-78
Potential sweep rate	Em vs. SHE (mV)	α-peak	β-peak	γ-peak	average	standard deviation	α-peak	β-peak	γ-peak	average	standard deviation
0.1 mV/s	lower potential heme	273.235	n.d.	262.315	267.775	7.72161	308.98	314.83	323.255	305	6.9337
	higher potential heme	414.95	419.2	418	417.383	2.19108	406.3	405.2	406.05	399.767	0.25658
0.15 mV/s	lower potential heme	277.63	284.915	267.19	276.578	8.90918	309.725	308.235	297.04	315.688	7.1761
	higher potential heme	413.05	415.25	414.05	414.117	1.10151	499.7	399.55	400.05	405.85	0.576628
0.2 mV/s	lower potential heme	279.915	304.58	266.88	283.792	19.1466	301.26	301	309.37	303.877	4.75914
	higher potential heme	414.75	416.15	416.65	415.85	0.984886	392.4	392.9	392.7	392.667	0.251661
overall average	lower potential heme				276.048	8.02148				308.188	6.51943
	higher potential heme				415.783	1.63435				399.428	6.5982
